# Supplementary material for: Combined Radiomodifying Effect of Fucoidan from the Brown Alga Saccharina cichorioides and Pacificusoside D from the Starfish Solaster pacificus in the Model of 3D Melanoma Cells
Source: Biomolecules. 2023 Feb 23;13(3):419. doi: 10.3390/biom13030419 (PMC10046073; doi:10.3390/biom13030419)
Supplement: Supplementary file 1 [file biomolecules-13-00419-s001.zip]

Archive with 1 entries (1 files):
- biomolecules-2192762-supplementary.pdf
